# Supplementary material for: RIP140-Mediated NF-κB Inflammatory Pathway Promotes Metabolic Dysregulation in Retinal Pigment Epithelium Cells
Source: Curr Issues Mol Biol. 2022 Nov 21;44(11):5788–801. doi: 10.3390/cimb44110393 (PMC9689634; doi:10.3390/cimb44110393)
Supplement: Supplementary file 1 [file cimb-44-00393-s001.zip]

Archive with 1 entries (1 files):
- cimb-2014050-supplementary.pdf
